# Supplementary material for: Single-variant genome-wide association study and regional heritability mapping of protein efficiency and performance traits in Large White pigs
Source: Genet Sel Evol. 2025 Aug 14;57:45. doi: 10.1186/s12711-025-00993-z (PMC12351827; doi:10.1186/s12711-025-00993-z)
Supplement: Supplementary file 11 — Additional file 11: Table S11. Genes in the two overlapping windows in RHM that contained all significant and suggestive variants and the five windows in RHM for average daily feed intake on SSC1, which pass the suggestive threshold. [file 12711_2025_993_MOESM11_ESM.txt]

RHM window	Start	Stop	Gene name	ENSEMBL ID	NCBI ID	Type
1232500_1237500 and 1235000_1240000	273498257	273502695	LOC100628140		100628140	protein coding
1232500_1237500 and 1235000_1240000	273499569	273499823	BRD3OS	ENSSSCG00000055491		protein coding
1232500_1237500 and 1235000_1240000	273502320	273534361	BRD3	ENSSSCG00000005749		protein coding
1232500_1237500 and 1235000_1240000	273508932	273509003	MIR9812	ENSSSCG00000048698	104797357	miRNA
1232500_1237500 and 1235000_1240000	273552649	273554839		ENSSSCG00000047673		lncRNA
1232500_1237500 and 1235000_1240000	273558443	273560170	LOC102160100		102160100	ncRNA
1232500_1237500 and 1235000_1240000	273560283	273578063	WDR5	ENSSSCG00000024912	100156729	protein coding
1232500_1237500 and 1235000_1240000	273580557	273580682	RNU6ATAC	ENSSSCG00000021926		snRNA
1232500_1237500 and 1235000_1240000	273581438	273582827	LOC110256538		110256538	lncRNA
1232500_1237500 and 1235000_1240000	273618141	273622226		ENSSSCG00000050723		lncRNA
1232500_1237500 and 1235000_1240000	273618145	273634463	LOC102160511		102160511	lncRNA
1232500_1237500 and 1235000_1240000	273626823	273632379		ENSSSCG00000056249		lncRNA
1232500_1237500 and 1235000_1240000	273629276	273634463		ENSSSCG00000057577		lncRNA
635000_640000 and 637500_642500	101846100	103083096	DCC	ENSSSCG00000040836	100152102	protein coding
635000_640000 and 637500_642500	103283405	103288300		ENSSSCG00000052730		lncRNA
635000_640000 and 637500_642500	103394667	103395148	LOC106508958		106508958	pseudogene
635000_640000 and 637500_642500	103411305	103416871		ENSSSCG00000059279	106508959	lncRNA
635000_640000 and 637500_642500	103504321	103508072		ENSSSCG00000043320		protein coding
640000_645000	104095036	104124555	DYNAP	ENSSSCG00000042812	106508962	protein coding
640000_645000	104098487	104125477	LOC110259490		110259490	protein coding
640000_645000	104241571	104417084	RAB27B	ENSSSCG00000035243	100154771	protein coding
640000_645000	104424001	104474489	CCDC68	ENSSSCG00000004534	100152360	protein coding
640000_645000	104715528	104718706		ENSSSCG00000055844		lncRNA
640000_645000	104719151	105079919	TCF4	ENSSSCG00000004535	100511671	protein coding
640000_645000	105082987	105101297	LOC110256984		110256984	lncRNA
640000_645000	105162524	105177112	LOC110256985		110256985	lncRNA
1155000_1160000	260415670	260421335		ENSSSCG00000059001		lncRNA
1155000_1160000	260442264	260463106	LOC106507017	106507017		lncRNA
1155000_1160000	260442540	260446401		ENSSSCG00000045304		lncRNA
1155000_1160000	260466942	260648161	CDK5RAP2	ENSSSCG00000028117	100737979	protein coding
1155000_1160000	260661420	260756866	MEGF9	ENSSSCG00000005506	100157028	protein coding
1155000_1160000	260812764	260840227	FBXW2	100155830		protein coding
1155000_1160000	260825485	260840190		ENSSSCG00000005508		protein coding
1155000_1160000	260840298	260841349	LOC110256163	110256163		lncRNA
1155000_1160000	260846563	260868766	PSMD5	ENSSSCG00000005507	100155007	protein coding
1155000_1160000	260868877	260897729	CUTAL	ENSSSCG00000039972	102164650	protein coding
1157500_1162500	261468768	261491627	LOC100156618	100156618		protein coding
1157500_1162500	261469070	261475008		ENSSSCG00000038200		protein coding
1157500_1162500	261490172	261493305		ENSSSCG00000059466		lncRNA
1157500_1162500	261492041	261492945	LOC100157853	100157853		pseudogene
1157500_1162500	261502425	261502530	U6	ENSSSCG00000019630		snRNA
1157500_1162500	261511304	261587968		ENSSSCG00000005518		protein coding
1157500_1162500	261511304	261587968	GGTA1P		396733	pseudogene
1157500_1162500	261544288	261546331	LOC100154345	100154345		pseudogene
1157500_1162500	261544898	261546694		ENSSSCG00000005519		protein coding
1157500_1162500	261657862	261668359	LOC110256217	110256217		lncRNA
1157500_1162500	261659660	261859022	DAB2IP	ENSSSCG00000005524	100628179	protein coding
1157500_1162500	261883303	261887980	LOC106507029	106507029		lncRNA
1157500_1162500	261888542	261895056		ENSSSCG00000056167		lncRNA
1157500_1162500	261891688	261897862		ENSSSCG00000061402		lncRNA
1157500_1162500	261901333	262203978	TTLL11	ENSSSCG00000038036	100152823	protein coding
1157500_1162500	261937943	261943052	LOC110256219	110256219		protein coding
